# Supplementary material for: RoFDT: Identification of Drug–Target Interactions from Protein Sequence and Drug Molecular Structure Using Rotation Forest
Source: Biology (Basel). 2022 May 13;11(5):741. doi: 10.3390/biology11050741 (PMC9138819; doi:10.3390/biology11050741)
Supplement: Supplementary file 1 [file biology-11-00741-s001.zip]

Archive with 1 entries (1 files):
- biology-1706366-supplementary.pdf
